# Supplementary material for: Noninvasive Ventilation in Preterm Infants: Factors Influencing Weaning Decisions and the Role of the Silverman-Andersen Score
Source: Children (Basel). 2022 Aug 26;9(9):1292. doi: 10.3390/children9091292 (PMC9497739; doi:10.3390/children9091292)
Supplement: Supplementary file 1 [file children-09-01292-s001.zip]

Archive with 1 entries (1 files):
- children-1877799-supplementary.pdf
